# Supplementary material for: Pain-Related Abnormal Neuronal Synchronization of the Nucleus Accumbens in Parkinson’s Disease
Source: Brain Sci. 2022 Jan 7;12(1):84. doi: 10.3390/brainsci12010084 (PMC8773786; doi:10.3390/brainsci12010084)
Supplement: Supplementary file 1 [file brainsci-12-00084-s001.zip]

Archive with 1 entries (1 files):
- brainsci-1497954-supplementary.pdf
